# Supplementary material for: Non-coding cancer driver candidates identified with a sample- and position-specific model of the somatic mutation rate
Source: eLife. 2017 Mar 31;6:e21778. doi: 10.7554/eLife.21778 (PMC5440169; doi:10.7554/eLife.21778)
Supplement: Figure 1—figure supplement 1—source data 1. — This data set relates to Figure 1—figure supplement 1. DOI: http://dx.doi.org/10.7554/eLife.21778.006 [file elife-21778-fig1-figsupp1-data1.txt]

mutation_rate	element_type
7.04609661881165e-06	promoters
5.1454554625777e-06	splice_sites
7.10239189398162e-06	3UTRs
6.40027542640103e-06	5UTRs
7.44139660348557e-06	protein_coding_genes
1.341918e-05	intergenic
