# Supplementary material for: Non-coding cancer driver candidates identified with a sample- and position-specific model of the somatic mutation rate
Source: eLife. 2017 Mar 31;6:e21778. doi: 10.7554/eLife.21778 (PMC5440169; doi:10.7554/eLife.21778)
Supplement: Figure 5—figure supplement 2—source data 1. — This data set relates to Figure 5—figure supplement 2. DOI: http://dx.doi.org/10.7554/eLife.21778.026 [file elife-21778-fig5-figsupp2-data1.txt]

type	scoring_scheme	n_significant
protein_coding_genes	conservation	64
protein_coding_genes	log_likelihoods	109
protein_coding_genes	n_mutations	52
promoters	conservation	160
promoters	log_likelihoods	177
promoters	n_mutations	124
splice_sites	conservation	3
splice_sites	log_likelihoods	6
splice_sites	n_mutations	2
3utrs	conservation	16
3utrs	log_likelihoods	45
3utrs	n_mutations	17
5utrs	conservation	86
5utrs	log_likelihoods	74
5utrs	n_mutations	37
